# Supplementary material for: Targeted Sequencing of Plasma-Derived vs. Urinary cfDNA from Patients with Triple-Negative Breast Cancer
Source: Cancers (Basel). 2022 Aug 24;14(17):4101. doi: 10.3390/cancers14174101 (PMC9454533; doi:10.3390/cancers14174101)
Supplement: Supplementary file 1 [file cancers-14-04101-s001.zip]

Archive with 2 entries (2 files):
- Supplementary files - Kopie/Table S1_Sequencing quality parameters.xlsx
- Supplementary files - Kopie/Table S2_Number of exclusive and shared variants per sample.xlsx
