# Supplementary material for: Targeted Sequencing of Plasma-Derived vs. Urinary cfDNA from Patients with Triple-Negative Breast Cancer
Source: Cancers (Basel). 2022 Aug 24;14(17):4101. doi: 10.3390/cancers14174101 (PMC9454533; doi:10.3390/cancers14174101)
Supplement: Supplementary file 1 [file cancers-14-04101-s001.zip › Supplementary files - Kopie/Table S1_Sequencing quality parameters.xlsx]

## Sheet: Tabelle1
	Table S1: Sequencing quality parameters
	Patient ID	1		2		3		4		5		6		7		8		9		10		11		12		13		14		15
	Source for cfDNA isolation	plasma	urine	plasma	urine	plasma	urine	plasma	urine	plasma	urine	plasma	urine	plasma	urine	plasma	urine	plasma	urine	plasma	urine	plasma	urine	plasma	urine	plasma	urine	plasma	urine	plasma	urine
	Library yield (nM)	27.23	35.41	51.29	50.66	64.05	58.26	50.24	57.22	44.3	16.89	41.64	34.37	58.44	45.58	55.53	13.26	67.61	10.22	66.44	38.3	69.23	46.34	53.15	53.76	60.49	54	69.37	12.95	64.49	71.3
	Total reads	14627148	11070764	21167348	16412034	21264698	18065946	32216660	24624314	28127816	7091278	28457544	38001200	31950310	18011832	20722266	12325784	13542634	9570250	18097466	14064348	14458972	35804226	27005352	28751768	22512140	17334312	18864794	12011280	13428666	11986666
	Reads after trim	12694070	9526056	20535776	15344040	19360492	17238384	31281206	23692968	27488018	5676398	27510770	37009954	31021210	15996546	20304940	9111580	12793740	6916012	17543856	12802150	14114846	34989912	26286104	27444894	20768880	16379652	18205652	8820302	13113152	11767358
	Mapped reads	12559346	9424541	20398075	15100166	19191977	17109764	31098390	23543076	27332605	5565345	27317290	36774573	30798190	15827471	20177492	8950646	12687107	6758335	17436368	12683426	14030526	34779441	26117634	27260461	20592350	16242674	18092540	8684047	13021670	11694727
	Percent mapped (%)	98.94	98.93	99.33	98.41	99.13	99.25	99.42	99.37	99.43	98.04	99.3	99.36	99.28	98.94	99.37	98.23	99.17	97.72	99.39	99.07	99.4	99.4	99.36	99.33	99.15	99.16	99.38	98.46	99.3	99.38
	Average coverage	43.79	48.33	330.99	93.33	160.34	71.86	462.18	178.61	319.4	8.28	235.93	1128.36	307.87	57.92	323.19	10.38	129.77	6.67	201.13	19.64	155.38	848.93	397.39	268.83	172.52	67.4	141.09	12.24	83.14	102.17
