# Supplementary material for: Targeted Sequencing of Plasma-Derived vs. Urinary cfDNA from Patients with Triple-Negative Breast Cancer
Source: Cancers (Basel). 2022 Aug 24;14(17):4101. doi: 10.3390/cancers14174101 (PMC9454533; doi:10.3390/cancers14174101)
Supplement: Supplementary file 1 [file cancers-14-04101-s001.zip › Supplementary files - Kopie/Table S2_Number of exclusive and shared variants per sample.xlsx]

## Sheet: Tabelle1
	Table S2: Number of exclusive and shared variants per sample
	patient ID	# of variants in plasma	# of variants in urine	# of shared variants
	1	261	195	24
	2	46	110	33
	3	91	179	31
	4	53	73	46
	5	52	105	11
	6	52	36	31
	7	62	293	46
	8	68	129	11
	9	82	68	4
	10	62	320	29
	11	66	47	37
	12	52	57	37
	13	83	293	44
	14	77	147	16
	15	115	65	31
